# Supplementary material for: Comparative analysis of apicoplast genomes of Babesia infective to small ruminants in China
Source: Parasit Vectors. 2019 Jun 24;12:312. doi: 10.1186/s13071-019-3581-x (PMC6591869; doi:10.1186/s13071-019-3581-x)
Supplement: Supplementary file 1 — Additional file 1: Table S1. Primers for amplifying apicoplast genomes of six ovine Babesia isolates. [file 13071_2019_3581_MOESM1_ESM.xls]

## Sheet: Table S1
Additional file 1: Table S1. Primers for amplifying apicoplast genomes of Babesia sp. Xinjiang (BspXJ), Babesia sp. Dunhuang (BspDH), Babesia motasi Lintan (BmLT), Babesia motasi Tianzhu (BmTZ), Babesia motasi Ningxian (BmNX) and Babesia motasi Hebei (BmHB).
Babesia sp. Xinjiang (BspXJ)			Babesia sp. Dunhuang (BspDH)			Babesia motasi Lintan (BmLT)			Babesia motasi Tianzhu (BmTZ)			Babesia motasi Ningxian (BmNX)			Babesia motasi Hebei (BmHB)
Primer	Primer sequences		Primer	Primer sequences		Primer	Primer sequences		Primer	Primer sequences		Primer	Primer sequences		Primer	Primer sequences
F1	GCTTAGAATGAACGCTTAAGACG		F1	GCTTAGAATGAACGCTTAAGACG		F1	GCTTAGAATGAACGCTTAAGACG		F1	GCTTAGAATGAACGCTTAAGACG		F1	GCTTAGAATGAACGCTTAAGACG		F1	GCTTAGAATGAACGCTTAAGACG
R1	CATCTTTCCTTCACAGTACTAG		R1	CATCTTTCCTTCACAGTACTAG		R1	CATCTTTCCTTCACAGTACTAG		R1	CATCTTTCCTTCACAGTACTAG		R1	CATCTTTCCTTCACAGTACTAG		R1	CATCTTTCCTTCACAGTACTAG
F2	CTTAAAGAACTGAATCATCTTAG		F2	CTTAAAGAACTGAATCATCTTAG		F2	CTTAAAGAACTGAATCATCTTAG		F2	CTTAAAGAACTGAATCATCTTAG		F2	CTTAAAGAACTGAATCATCTTAG		F2	CTTAAAGAACTGAATCATCTTAG
R2	CAGCCTGTTATCCCTAGAGTAAC		R2	CAGCCTGTTATCCCTAGAGTAAC		R2	CAGCCTGTTATCCCTAGAGTAAC		R2	CAGCCTGTTATCCCTAGAGTAAC		R2	CAGCCTGTTATCCCTAGAGTAAC		R2	CAGCCTGTTATCCCTAGAGTAAC
F3	GTTGGTCTTAATGATCCGATAAATAAC		F3	GTTGGTCTTAATGATCCGATAAATAAC		BmLT-F3	CCGACCTGCATGAAAGGAGTAAC		F3	GTTGGTCTTAATGATCCGATAAATAAC		F3	GTTGGTCTTAATGATCCGATAAATAAC		F3	GTTGGTCTTAATGATCCGATAAATAAC
R3	GAAATGAAGGGACTTGAACCC		R3	GAAATGAAGGGACTTGAACCC		BmLT-R3	CCTATATGTTGCTACCTAAC		R3	GAAATGAAGGGACTTGAACCC		R3	GAAATGAAGGGACTTGAACCC		R3	GAAATGAAGGGACTTGAACCC
F4	GTGAAACGGTAAACACAATGGAC		F4	GTGAAACGGTAAACACAATGGAC		F4	GTGAAACGGTAAACACAATGGAC		F4	GTGAAACGGTAAACACAATGGAC		F4	GTGAAACGGTAAACACAATGGAC		F4	GTGAAACGGTAAACACAATGGAC
R4	CCTATAGGWGMTTTACCTTCACC		R4	CCTATAGGWGMTTTACCTTCACC		R4	CCTATAGGWGMTTTACCTTCACC		R4	CCTATAGGWGMTTTACCTTCACC		R4	CCTATAGGWGMTTTACCTTCACC		R4	CCTATAGGWGMTTTACCTTCACC
BspXJ-F5	GATTAGGAGTTATAGTACCAGATTC		BspDH-F5	GTGCACAGCAGCTTTATCTTGTGC		BmLT-F5	GTTTGGCACCTCGATGTCGGC		BmTZ-F5	GTCTACACAAGCTCTAAACTATGC		BmNX-F5	GGTACCGGGCCCCCCCTCGAGCCTGTTCTAAATTATGTACATCAGCTCG		BmHB-F5	GGTACCGGGCCCCCCCTCGAGGGACAACTTAAAGGAGAGTACAGATAC
BspXJ-R5	GTCCCTTCATTTCTATTATTGTA		BspDH-R5	CGAGTTATAAGCCAGTCTGG		BmLT-R5	GAAATGAAGGGACTTGAACCC		BmTZ-R5	CTAGCGTAATGTAGTAAGGCCC		BmNX-R5	GGCGGCCGCTCTAGAACTAGTCACATACGGAAATATGTGTG		BmHB-R5	GGCGGCCGCTCTAGAACTAGTGATCTTTGTTTTACTACTAGTGTGAG
BspXJ-F6	GTATTAACAGAGGGGGTAGTAAG		BspDH-F6	CATACCTATTTCCTCTATATCTTG		BmLT-F6	GGCACCTCGATGTCGGCTTATCGC		BmTZ-F6	GGTAAAGGTAAACCCCATGAATGGG		BmNX-F6	GTTTATGAGTATTTATATACAACTC		BmHB-F6	ACATCTTGGGTAGGTGTAGGTAGTAG
Bsp-R6	CTAGATCCTATTCCTACCC		Bsp-R6	CTAGATCCTATTCCTACCC		BmLT-R6	GAGTCATGAGCTCATCGCTATTGACC		BmTZ-R6	GTATAACTTTACTTTGACGTTGG		BmNX-R6	GAGAGTAAGGGACTTAAACCC		BmHB-R6	GAGAGTAAGGGACTTAAACCC
F7	CTTAACCCTTCTTACTCC		F7	CTTAACCCTTCTTACTCC		BmLT-F7	CTAAACTATGCACATCAGCGCG		BmTZ-F8	GTTCAAGTAGGAGCTATATACAC		F9	CCTTAATAGCTTAAWAGGTARAGC		F9	CCTTAATAGCTTAAWAGGTARAGC
R7	CGATTGCTYTACCTWTTAAGC		R7	CGATTGCTYTACCTWTTAAGC		BmLT-R7	GAAATTCACTACGTGAGTCTGTG		BmTZ-R8	GATTCTCTACCCATATATGTTAAG		R9	CCTACRTTRTCWCCWGAYTCTCC		R9	CCTACRTTRTCWCCWGAYTCTCC
F8	GTGATGGTAATGCTACAGC		F8	GTGATGGTAATGCTACAGC		BmLT-F8	GGTAAAGGTAAACCCCATGAATGGG		F9	CCTTAATAGCTTAAWAGGTARAGC		BmNX-F9	GTGAAAACTCACAAGAGCATATAG		BmHB-F9	GGTACCGGGCCCCCCCTCGAGCTTAGAGCAATAATTGTAGGCCAACTG
R8	GAGAGTAAGGGACTTGAACCC		R8	GAGAGTAAGGGACTTGAACCC		BmLT-R8	CCAACGCCATAAAGATTTAATATAG		R9	CCTACRTTRTCWCCWGAYTCTCC		BmNX-R9	CCTATATAACCTGGAGGCGAACC		BmHB-R9	GGCGGCCGCTCTAGAACTAGTCGTGCCCTATATAACCTGGAGGCGAACC
F9	CCTTAATAGCTTAAWAGGTARAGC		F9	CCTTAATAGCTTAAWAGGTARAGC		F9	CCTTAATAGCTTAAWAGGTARAGC		Bm-F11	CTTGGGTAGGTGTAGGTAG		BmNX-F10	GGTGCTCCACCAGGGTATATAGGG		BmHB-F11	GGTGCTCCACCAGGGTATATAGGG
R9	CCTACRTTRTCWCCWGAYTCTCC		R9	CCTACRTTRTCWCCWGAYTCTCC		R9	CCTACRTTRTCWCCWGAYTCTCC		Bm-R11	CGATTGCTYTACCTWTTAAGC		BmNX-R10	CCCATTTATAAGTACGTCTCCTAACTC		BmHB-R11	GTTATTAGATGTACTATATC
F10	CCWTTCTTAATGCCTGTAGAAG		F10	CCWTTCTTAATGCCTGTAGAAG		BmLT-F10	CAAGATGTTACCCTTTCTATGCGTTC		BmTZ-F12	CATCTGGTAGTACTGAAAATACTACG		Bm-F14	CCWTTCTTAATGCCTGTAGAAG		BmHB-F13	CTATATACTATAGACGGAG
R10	GTTGAAAAACATCTTACCC		R10	GTTGAAAAACATCTTACCC		BmLT-R10	GATAAATAAGCATACGTATAAGAG		BmTZ-R12	GTTATATTTGTGTACACTCTGTC		Bm-R14	GGGGGGTACCATCCGTTTAC		BmHB-R13	CACATAGTAAACTCCCTGTTC
F11	GCTTTTATCCTTATGGGTCCCG		F11	GCTTTTATCCTTATGGGTCCCG		Bm-F11	CTTGGGTAGGTGTAGGTAG		BmTZ-F14	CTACACGACCACACAACAGAAG		BmNX-F14	GAAAAGCATAGTATGCCGG		Bm-F14	CCWTTCTTAATGCCTGTAGAAG
R11	GCGCATACCATACGTAAAGGAG		R11	GCGCATACCATACGTAAAGGAG		Bm-R11	CGATTGCTYTACCTWTTAAGC		BmTZ-R14	GTATCTCTGATCTGACCTTGCTG		BmNX-R14	CTGATGTGACTGTTCACCCTCTCAGGC		Bm-R14	GGGGGGTACCATCCGTTTAC
BspXJ-F12	CATCCTTTCTTTATAGGGTGTTTAG		BspDH-F12	GTTCTAATTTAGATCATGTATG		BmLT-F12	CGCCCTAGTTCAAGTAGGAGC		F14	GGTAGYTTTYTATTATGCGG		BspDH-F17	GCACCAGCTATTATACAG		F14	GGTAGYTTTYTATTATGCGG
BspXJ-R12	ATTAGGATCTATGCAGCTAG		BspDH-R12	CTAGATCCTATTCCTACCC		BmLT-R12	CATCTAAAGCGGGAACCTAGC		R14	CTRCTTATAAAYTCTGGTC		BspDH-R17	CCATGSGCCTCTAATGACC		R14	CTRCTTATAAAYTCTGGTC
BspXJ-F13	CTCCTTTACGTATGGTATGCGC		BspDH-F13	GGTACCGGGCCCCCCCTCGAGGTATACCTCCAGTTAATCCATTATGGGC		BmLT-F13	GCTATAGTATAGGCGAAG		Bm-F14	CCWTTCTTAATGCCTGTAGAAG		F18	CAAAAATTTGGGGAAATGG		BmHB-F15	AATATTGGTTCCTGGATTGCC
BspXJ-R13	GAGTCTGTCAATATACCCTC		BspDH-R13	GGCGGCCGCTCTAGAACTAGTGAATTATGTAGTACTATACTGTCGG		BmLT-R13	CCGCAATAAAATACAGGATTAG		Bm-R14	GGGGGGTACCATCCGTTTAC		R18	CTATCTATTATACTATTTC		BmHB-R15	CAAAATCTGCATTATACCCAGGGC
F14	GGTAGYTTTYTATTATGCGG		F14	GGTAGYTTTYTATTATGCGG		F14	GGTAGYTTTYTATTATGCGG		Bm-F15	CTATGGCTATATGCGTAGG		F19	TAAATTTATATYTAGAAAAAG		BmHB-F16	GTGTTTGTACAATATTAACACACC
R14	CTRCTTATAAAYTCTGGTC		R14	CTRCTTATAAAYTCTGGTC		R14	CTRCTTATAAAYTCTGGTC		Bm-R15	TGTAAGCTATTAAAGCCCC		R19	GGWCCTTCAAACCAGTACTC		BmHB-R16	GGCCAGTTATTGATCTTCACC
F15	GATCTCCTCCTGGGTATGTAGG		F15	GATCTCCTCCTGGGTATGTAGG		Bm-F14	CCWTTCTTAATGCCTGTAGAAG		BmTZ-F16	AGGGTACAGCTCAGATAACG					BspDH-F17	GCACCAGCTATTATACAG
R15	AGGAATAGCTTGAGTGTGC		R15	AGGAATAGCTTGAGTGTGC		Bm-R14	GGGGGGTACCATCCGTTTAC		BmTZ-R16	GGTGTTCGGTTGTACCCGTTC					BspDH-R17	CCATGSGCCTCTAATGACC
F16	ATGGACATACAAACTGTG		F16	ATGGACATACAAACTGTG		Bm-F15	CTATGGCTATATGCGTAGG		Bm-F17	GCGTAGGCGTAGATAACC					F18	CAAAAATTTGGGGAAATGG
R16	CCATGSGCCTCTAATGACC		R16	CCATGSGCCTCTAATGACC		Bm-R15	TGTAAGCTATTAAAGCCCC		Bm-R17	CCGCATAATARAAARCTACC					R18	CTATCTATTATACTATTTC
BspXJ-F17	TAACACCTTTACTATGCCCAGAT		BspDH-F17	GCACCAGCTATTATACAG		BmLT-F16	CTATGGCTATATGCGTAGGCG		BspDH-F17	GCACCAGCTATTATACAG
BspXJ-R17	GGTACGAACATGAAGACGCTAT		BspDH-R17	CCATGSGCCTCTAATGACC		BmLT-R16	GTGTACACTCTGTCTATTTC		BspDH-R17	CCATGSGCCTCTAATGACC
F18	CAAAAATTTGGGGAAATGG		F18	CAAAAATTTGGGGAAATGG		Bm-F17	GCGTAGGCGTAGATAACC		F18	CAAAAATTTGGGGAAATGG
R18	CTATCTATTATACTATTTC		R18	CTATCTATTATACTATTTC		Bm-R17	CCGCATAATARAAARCTACC		R18	CTATCTATTATACTATTTC
F19	TAAATTTATATYTAGAAAAAG		F19	TAAATTTATATYTAGAAAAAG		BspDH-F17	GCACCAGCTATTATACAG		BmTZ-F19	GTGCTTATACAACATTAATACATCCG
R19	GGWCCTTCAAACCAGTACTC		R19	GGWCCTTCAAACCAGTACTC		BspDH-R17	CCATGSGCCTCTAATGACC		BmTZ-R19	TATCTTCGTTAGTAAGGATACCG
F20	TAGATTGGTGCGTAGACAC		F20	TAGATTGGTGCGTAGACAC		BmLT-F18	CTACACGACCACACAACAGAAG		BmTZ-F20	CACCTATAGGGTCTGGATGG
R20	CTGATGTGACTGTATACCCTC		R20	CTGATGTGACTGTATACCCTC		BmLT-R18	GAATCAGTAAGAACACCCTCGTC		BmTZ-R20	GATGTGACTGTTCACCCTCTCAG
			BspDH-F21	GGTGAGCCAAGTACTCAAATGC		F18	CAAAAATTTGGGGAAATGG		BmTZ-F21	CGGCACAGTCAGTTAAATTTGG
			BspDH-R21	GAACCATGTATCCATCTATG		R18	CTATCTATTATACTATTTC		BmTZ-R21	GGAAATAAGCGGAGTCTAACCACTG
			BspDH-F22	CAAGTTTAATATCTTGTCCTATTAG		BmLT-F19	AAGGGAACGCCAGTATAGAACC
			BspDH-R22	GTTAATGAACCATGTATCCATC		BmLT-R19	TACTACAGCCAATGAAAATAAGCCT
			BspDH-F23	CTTCTAGAATGAATGTAGGGCAG		BmLT-F20	TTATGGGCTTTTTCTATCTCGT
			BspDH-R23	CTCACATAATAATCCTCCAGATC		BmLT-R20	GAACAACACTCTTTATCTAGGCTTA
			BspDH-F24	CATAGATGGATACATGGTTC		BmLT-F21	GTAGACGACAGCTCTACTTCAAC
			BspDH-R24	CTGATGTGACTGTATACCCTCTC		BmLT-R21	GTTGTCCAAAGTAGACAGAG
						BmLT-F22	GGCTACCTTGTTACGACTTCATC
						BmLT-R22	TAGCTGTATTTTCTTTATACGCTGA
						BmLT-F23	ATTTAGACAGTATTCCTTGATTTGC
						BmLT-R23	ACTCCACAAAATGAACACACAG
