# Supplementary material for: Comparative analysis of apicoplast genomes of Babesia infective to small ruminants in China
Source: Parasit Vectors. 2019 Jun 24;12:312. doi: 10.1186/s13071-019-3581-x (PMC6591869; doi:10.1186/s13071-019-3581-x)
Supplement: Supplementary file 8 — Additional file 8: Table S2. Comparison of BspXJ/BspDH, BmLT/BmTZ and BmNX/BmHB apicoplast genomes. [file 13071_2019_3581_MOESM8_ESM.xls]

## Sheet: Sheet1
Additional file 8: Table S2. Comparison of BspXJ/BspDH,BmLT/BmTZ,and BmNX/BmHB apicoplast genomes.
Positiona	15	1081	1088	1821	3069	4016	4079	4080	4104	4114	4115	4168	4474-4475	4880	5224	5650	6136-6137	6204	6229-6230	6538-6539	7659	8250	8653	8844	9650	10044	11217	11241	11248	11263	11274	11275	11286	11287	11289	11292	11304	11442	11493	11530	11612	12269	12325	12792	13197	13200	13571	13586	13587
Babesia sp. Xinjiang (BspXJ, MH992224)		T	A			C	T		T		T						--	T	--					A														C	C		-			G
Babesia sp. Dunhuang(BspDH, MH992225)		G	G			G	A		A		C						TA	C	TA					G														T	G		A			A
Babesia motasi Lintan (BmLT, MH992226)														G		C					C		C		T	C								T						A		T						A
Babesia motasi Tianzhu (BmTZ, MH992227)														T		T					T		A		C	T								G						T		C						C
Babesia motasi Ningxian (BmNX, MH992228)	A			A	A			-		G		G	--		C					--		T					T	A	G	C	A	T	T	G	A	G	T						T		G	G	A		A
Babesia motasi Hebei (BmHB, MH992229)	G			-	-			T		T		A	TA		T					AT		C					C	T	T	G	T	A	C	T	T	A	G						C		A	A	C		T
a, position numbers given BspXJ (GenBank accession number: MH992224)
-, base deletion
[truncated: 64 more columns]
